# Supplementary material for: Does hysteroscopy worsen prognosis in women with type II endometrial carcinoma?
Source: PLoS One. 2017 Mar 23;12(3):e0174226. doi: 10.1371/journal.pone.0174226 (PMC5363864; doi:10.1371/journal.pone.0174226)
Supplement: S1 Fig — (XLSX) [file pone.0174226.s001.xlsx]

## Sheet: Type II D&CHSC
	RACE	Hysteroscopy (1=yes, 0=no)	Age at Diagnosis		FIGO Stage	Stage Number	Grade	Histo (1=endo, 2=serous, 3=mixed serous/clear, 4=Pap serous, 5=carcinosarc, 6=adenosarc, 7=clear)	% Myometrial Invasion	LVSI	Tumor Size	Uterine weight (gm)	Serosa Positive (1=yes, 0=no)	Cervix Positive (1=yes, 0=no)	#Nodes Positive	Total # Nodes removed	Washing positive (1=yes, 0=no)	Mets to Ovary	Mets to Tube	Distant Mets	EBL	ASA	Weight at Diagnosis (kg)	Height at Diagnosis (cm)	BMI	Medical history free text	PMH coded	Medication Text	PreOp CA 125	Dispo Treatment Plan (0=observation, 1=adjuvant treatment)	Dispo Text	Adjuvant XRT (1=yes, 0=no)	XRT Type	Adjuvant Chemo (1=yes, 0=no)	Chemo Type	Chemo Text	# Cycles of Chemo	Recurence (1=yes, 0=no)	Date of Recurrence	Site of Recurrence	Site Text	Recurrence Treatment	Recr Treatment Text	Progression (1=yes, 0=no)	Progression Treatment	Site of Progression		Status (1=dead, 0=alive)	Date of Death
	1	0	62.3667		4b	4	3	2	84	1							0		0	1			90.4	165	33.2	HTN, borderline diabetes	1	Atenolol 100 mg daily and lisinopril/HCTZ 10/12.5 mg daily	5.5	1		1	1	0				1	2011-01-12	2		1		1		2		1
	1	0	63.4389		3c2	3	3	2	13	1					14	16	0		0	0			85	168	30.1	hypertension, GERD, left leg swelling x 2 mohts -negative doppler	1	Norvasc 10 mg per day and omeprazole 20 mg per day.	297	1		1	3	1	1		6	0						0				0
	0	0	65.7306		3c2	3	3	2	0	0	no residual	310	0	0	2	2	0	0	0	0	150	3	117	167	41.952	obesity, HTN, umbo hernia	1	atenolol	588	1	chemo/xrt sandwich	1		1	1		6	0						0				0
	0	0	70.7639		1a	1	3	2	0	0		67.1	0	0	0	17	0	0	0	0		2	71.1	160	27.7734	HTN, pancreatitis, breast ca	1,9	Amlodipine 10 mg daily and Lipitor 40 mg daily.		1	chemo/xrt sandwich	1	3	1	1		6	0						0				0
	0	0	71.225		1a	1	3	2	0	0							0		0	0			70	157	28.4	shingles, DM, HTN, cardiac stents, right nephrectomy renal ca, colectomy colon ca	1	Avapro 300 mg once a day, hydrochlorothiazide 25 mg once a day, metoprolol 50 mg b.i.d., gabapentin 800 mg t.i.d., Lantus 16 units once a day, NovoLog insulin sliding scale, aspirin 81 mg	22.9	0		0		0				0						0				0
	0	0	79.75		1b	1	3	2	99	0	4.5 x 2.5 x 2.5 cm	99999	0	2	0	43	0	0	0	0	100	3	65.5	158	26.2378	Hypertension, glaucoma.	1,9	Timoptic eye solution, Xalatan ophthalmic solution 1 drop to each eye q.h.s., clonidine 0.1 mg p.o. q.h.s., lisinopril 20 mg p.o. daily.		1	chemo/xrt sandwich	0	0	0			0	1	2007-05-01	6	subcentimeter paraaortic lymph nodes. 1.3 cm subcutaneous nodule in the anterior lower abdominal wall on the left side and about a 2.5 cm soft tissue density in the region of the bladder.	3	XRT/Taxol/carbo x8	1		6		1
	0	0	84.6278		1a	1	3	2	0	0	no specific mass	90	0	0	0	20	0	0	0	0	100	3	75	165	27.5482	Hypertension, history of a cerebrovascular accident, macular degeneration and status post cardiac catheterization. She had an AAA repair in 1997 electively, left carotid surgery in 2005 for a carotid endarterectomy, appendectomy, tonsillectomy and adenoidectomy as a child.	1,2,7	Vytorin, metoprolol, Plavix, Xanax, Motrin and Restasis and PreserVision.	41.6	0	close follow up	0	0	0				0						0				0
	0	0	54.3556		3c1	3	3	3	70	1					1	1	0		0	0			94	167	33.7	HTN, colon ca,	1	Metoprolol 50 b.i.d., iron sulfate 65 mg daily, oxycodone		1		0		1	1		3	1	2009-06-30	6		1		1		7		1
	1	0	63.4833		3c2	3	3	3	6	0					4	37	0		0	0			89.2			CVA, HTN, GERD	1, 7	Include Lipitor, ibuprofen p.r.n. omeprazole, lisinopril, and hydrochlorothiazide.	16	1		1	3	0				0						0				0
	1	0	75.65		4b	4	3	3	99	0					5	8	0		0	1			80	160	31.2	HTN, obesity, glaucoma, lipid, carcinoid, posterior chamber pseudophakia	1, 8	asa, coreg, lotrel		1		0		1				1	2009-01-05	0	vaginal cuff	1		1				1
	0	0	54.1694		2	2	3	4	40	0	3.5 x 2.0 x 1.5 cm	58	0	1	0	109	0	0	0	0	25	2	62.4	165	22.9201	none	0	none	8.5	1	chemo/xrt sandwich	1	1	1	1		6	0						0				0
	0	0	59.4722		1a	1	3	4	40	1					0	30	0		0	0			67	157	27.2	none	0	none	34.8	1		1	1	1	1		6	0						0				0
	0	0	60.3389		2	2	3	4	68	1					0	3	0		0	0			121	154	51	seizure disorder, hypertension, anemia, hearing loss, menopausal in 40s	1	Tegretol XR 400 mg b.i.d., Dilantin 100 mg 3 tabs daily. 2. Diovan/hydrochlorothiazide 80/12.5 daily. 3. Ferrous sulfate 325 mg daily,		1		1	3	0				1	2007-07-18	0	vaginal cuff	1		1		0		1
	0	0	63.6556		1a	1	3	4	0	0	no specific mass	97.8	0	0	0	35	0	0	0	0	40	3	105.8	162.6	40.017	HTN, chronic pancreatitis	1,9	ASA, metoprolol 100 mg daily, Avapro 300 mg daily, amlodipine 10 mg daily, flaxseed oil, multivitamins, Creon 2 tabs with meals, Protonix daily, amitriptyline 20 mg q.h.s. and Allegra daily	26	0	close follow up	0	0	0				0						0				0
	0	0	64.7472		2	2	3	4	45	1	1.5 x 1.0 cm	45.8	0	0	0	21	0	0	0	0		3	69.1	161	26.6579	vitreous detachment, osteoporosis, hypercholesterolemia, colitis, hearing deficit, migranes	8,9	tramadol, plavix, pepcid, propanolol, lipitor, fosamax, lamictal	9.8	1	taxol/carbo/xrt sandwich	1	1	1	1		6	0						0				0
	0	0	65.2167		1a	1	3	4	14	0					0	19	0		0	0			132	162	50.3	fibroid uterus, hypertension, hyperlipidemia	1, 8	celebrex, clonidine, amlodipine, lisinopril, hctz, crestor	7.1	1		1	1	1	1		6	0						0				0
	1	0	68.4472		1a	1	3	4	0	0					0	18	0		0	0			66	161	25.5	HTN, gerd, gout, HCV	1	Coreg, colchicine, Fosamax, Zyrtec, Zemplar and Avandamet.	6.3	0		0		0				0						0				1
	0	0	72.2528		1a	1	3	4	0	0	no gross tumor	71.3	0	0	0	43	0	0	0	0	100	2	66	168.9	23.1358	diabetes, HTN, panic anxiety attacks, asthma, interstitial cystitis, coronary artery disease with stent placed in 2006	1,2,9	ASA, Caltrate, MVI, Crestor, Cymbalta, Elimiron, Etodoac, Fiorinal, Hydrocodone, Januvis, Lisinopril, Metformin, Nasacort, Nexium, Plavix, Vitamin E, Xanax, Zebeta, Zytrec	10.5	1	cuff brachy	1	1	0				0						0				0
	0	0	75.575		3c1	3	3	4	59	1	3.2 x 2.0 x 2.0 cm	49	0	0	1	28	0	0	0	0	25	3	48.9	165.1	17.9397	HTN, type 2 diabete mellitus, gastroesophageal reflux disease, glaucoma	1,9	Amlodipine 5/20 daily, metformin 500 daily, hydrochlorothiazide 25 daily, Protonix 40 daily, Alphagan and Xalatan drops b.i.d.	10.4	1	chemo/cuff sandwich	1	1	1	1		6	0						0				0
	1	0	27.4306		3c2	3	3	5	100	1					6	18	0		1	0			71.3	160	27.9	none	0	none		1		1		1	1		99999	0						0				0
	0	0	58.45		1a	1	3	5	30	0		65.2	0	0	0	6	0	0	0	0		2	76	157	30.8329	DM, lipid, dep, kidney stones	8,9	Byetta 20 mcg daily, metformin 1000 mg b.i.d., Avandia 8 mg daily, Singulair 10 mg daily, benazepril 10 mg daily, sertraline 50 mg daily, zolpidem 10 mg as needed, and Lipitor 20 mg daily.		1	chemo/xrt sandwich	1	4	1	1		6	0						0				0
	0	0	59.4361		1a	1	3	5	10	0	2.0 x 2.1 x 1.2 cm	81	0	0	0	39	0	0	0	0	50	3	67	155	27.8876	hyperlipidemia, hypertension, 3/2007- hospitalized for pneumonia	1, 8	Crestor, Benicar, Tricor and Zoloft.		1	ifos/taxol/xrt sandwich	1		1	5	ifos/taxol	6	1	2009-01-21	2	retroperitoneal mass near duodenum and vena cava	4	surgery--> declined txt hospice	0				1
	1	0	59.7889		1a	1	3	5	25	1					0	22	0		0	0			105	156	43.1	DVT	4	coumadin	6.8	1		1	2	1	1		6	0						0				0
	0	0	62.3028		1a	1	3	5	0	0	4.4 x 3.9 x 2.9 c	130	0	0	0	32	0	0	0	0		3	101.3	172	34.2415	DM, HTN, lipid, depp,	1,8,9	Verapamil, lisinopril, metformin, Ventolin, simvastatin, niacin, aspirin.		0	close follow up v chemo	0	0	0				1	2009-03-11	2	aortic nodes two enlarged lymph nodes within the retroperitoneum	3	xrt/ifos/taxol	1				1
	1	0	65.7639		1b	1	3	5	78	0					0	33	0		0	0			77	161	29.7	htn, left partial pneumonectomy for TB	1	lipitor, vicodin, iron	29.3	1		1	1	1	1		6	1	2011-12-30	1		99999		0				1
	1	0	66.2694		1b	1	3	5	27	0					0	3	0		0	0			96	165	35.3	HTN, DM, anemia, cardiac disease	1, 2	Include clonidine 0.3 mg t.i.d., hydralazine 100 mg t.i.d., metolazone 2.5 mg daily, Bumex 2 mg daily, allopurinol 100 mg daily, aspirin 81 mg daily, Novolin 70/30 45 units q.a.m. and 40 units q.p.m.	15	1		1	2	0				0						0				1
	1	0	67.0056		1a	1	3	5	14	1					0	11	0		0	0			110	170	38.1	varicose veins	9	Os-Cal and Tylenol as needed.		1		0		0				0						0				1
	0	0	67.0111		1b	1	3	5	96	1	4 x 3 x 4.2 cm	161.1	0	0	0	18	0	0	0	0	50	3	98.7	162	37.6086	DM, CVA, gout, COPD, multiple cerebrovascular accidents, atrial fibrillation, venostasis, hypertension, bipolar disease and high cholesterol.	1, 3, 7,8,9	Lithium. 2. Sodium bicarbonate 650 mg 3 tablets twice a day. 3. Lorazepam 2 mg q.h.s. 4. Ambien 10 mg q.h.s. 5. Allopurinol 100 mg daily. 6. Diphenoxylate/ATR 1-2 tablets q.6h. 7. Magnesium daily. 8. Lisinopril 40 mg daily. 9. Prevacid 30 mg daily. 10. Trazodone 100 mg q.h.s. 11. Potassium supplements. 12. Lorazepam 0.5-1 mg q.a.m. 13. Albuterol p.r.n. 14. Darvocet p.r.n.	13.7	1	rads	0	3	0				0						0				1
	1	0	72.0028		4b	4	3	5	4						0	31	0		1	1			66.7	179	20.8	Negative.	0	iron, Depo-Provera, femhrt.		1		0		1	5		1	0						0				0
	1	0	81.6139		1a	1	3	5	6	0					0	15	0		0				81	154	34.2	hypertension, osteoarthritis	1	Atenolol/chlorthalidone 50-25. 2. Meloxicam 15 mg per day 3. Potassium 99 mg per day.	15.2	1		0		0				1	2010-07-20	1		1		0				0
	0	0	56.8778		3c1	3	3	6	98	1					4	18	0		0	0			43	167	15.4	asthma, melanoma, CVA, MR, epilepsy	7	Tegretol 200 mg b.i.d., Singulair, Dilantin 100 mg daily and Neurontin 300 mg daily.		1		1		1	1		6	0						0				1
	1	0	63.0833		1b	1	3	6	76	0					0	34	0		0	0			137	167.6	48.8	adult onset diabetes, hyperlipidemia, obesity, diabetic neuropathy, hypertension and osteoarthritis. The patient is status post CVA	1, 2, 7, 8	Baby aspirin, hydrochlorothiazide, Humalog and Lantus insulin, Lotrel, Lyrica, metformin, Mycolog p.r.n., Neurontin, Toprol-XL, Vytorin		0		0		0				1	2010-04-12	0		3		1		4		1
	1	0	65.8194		1a	1	3	7	0	0					0	22	0		0	0			98	157	39.8	hypertension, diabetes, hyperlipidemia, moter vehicle accident in 2004 resulteing in broken ankle	1, 8	metformin 20 mg b.i.d., lisinopril/HCTZ 20/12.5 mg daily, aspirin 81 mg daily,		1		1	1	1	1		6	0						0				0
	0	0	72.9167		1a	1	3	7	0	0	2.7 x 1.3 x 0.4 cm	103.7	0	0	0	16	0	0	0	0	50	3	80.3	163	30.2232	arthritis, last mammogram 2009- neg, last colonoscopy 2007- neg	0	Celebrex 200 mg daily, baby aspirin once a day, multivitamin, vitamin D, and calcium-D.	19.4	0	close follow up	0	0	0				0						0				0
	5	0	79.0056		1a	1	3	7	0	0					0	16	0		0	0			84	163	31.6	HTN, CVA	1, 7	aspirin 81 mg, metoprolol 50 t.i.d., simvastatin, warfarin 2.5, Cozaar 100 mg, Ambien 2.5 mg and pantoprazole 40 mg daily.		1		1	1	0				0						0				0
	0	0	61.2139		1a	1	3	9	0	0					0	31	0		0	0			83	161	32	menopausal age 38	0	None	6.5	0		0		0				0						0				0
	0	0	75.8417		4b	4	3	2		1							1		1	1			62.8	168	22.3	Atrial fibrillation for 5 years and hypertension.	1	Diovan, Fosamax, Synthroid, Lanoxin, Toprol, Tambocor, baby aspirin, ibuprofen, calcium, stool softe		1		0		1	1		6	1	2007-05-03	6		0		1		6		1
	1	1	73.95		1a	1	3	2	29	1		138.2	0	0			0	0	0	0	300	3	100	158	40.0577	HTN, DM, TIAs	1, 7, 9	insulin		1	sandwich	1		1	1		3	0						0				0
	2	1	77.475		1a	1	3	2	0	0					0	30	0		0	0			64	162.6	24.2	Hypertension, hypercholesterolemia, hypothyroidism for the past 40 years related to a goiter and diet-controlled type 2 diabetes.	1, 8	Triamterene, hydrochlorothiazide 37.5/25 mg daily, Crestor 10 mg daily, carvedilol 6.25 mg daily, Norvasc 10 mg daily, Catapres 0.1 mg daily, levothyroxine 88 mcg daily.		1		1	1	1	1		6	0						0				0
	0	1	78.975		1a	1	3	2	13	0	7.0 x 7.5 x 3.0 cm	220	0	0	0	36	0	0	0	0	100	3	83.7	146	39.2663	Hypertension. 2. Hypothyroidism. 3. Hypercholesterolemia. 4. Gout.	1,8,9	Lipitor 20 mg daily, Synthroid 100 mcg daily, allopurinol 100 mg as needed, Toprol-XL 50 mg daily, lisinopril/hydrochlorothiazide 20/25 mg daily.	89	1	chemo/cuff	1	1	1	1	4(bone supression)	4	0						0				0
	0	1	49.9111		1b	1	3	3	55	0	3.5 x 2.7 x 1.1 cm	240	0	0	0	58	0	0	0	0	75	3	75	157	30.4272	noncontributory	0	none	7.4	1	chemo/cuff	2	0	2				0						0				0
	1	1	58.3806		3c1	3	3	3	66	1					0	29	0		0	0			111.4	160	43.5	high blood pressure, TYPE II NIDM, chronic ?, umbilical hemia repair?	1	Micardis 80/25 daily, atenolol 100 mg daily, Norvasc 5 mg daily, Lasix 40 mg daily, doxazosin 4 mg daily, Percocet 5/325 daily for arthritis, glyburide, Zocor, and Klor-Con potassium supplementation		1		0		1	1		5	1	2006-10-23	1		3		1		1		1
	0	1	61.8667		1a	1	3	3	0	0					0	20	0		0	0			71.9	160	28.1	arthritis, urge incontinence, htn, chol, depression	1,8	Detrol LA, , Wellbutrin XL, temazepam 30 mg at bedtime and a baby aspirin.		1		1	2	1	1		6	0						0				0
	0	1	67.6222		1b	1	2	4	52	1	1.8 x 2 cm	89	0	0	0	64	0	0	0	0	50	2	78	164	29.0006	knee osteoarthritis, polio at age 7, 2006-nl mammogram, 2007-nl colonoscopy, 1 pack/day smoker x 30 years quit 15 years ago	9	aspirin	9.5	1	cuff brachy	1	1	0				0						0				0
	0	1	39.0306		1a	1	3	4	30	0					0	40	0		0	0			55	162	21	hx alcoholism wich resolved for over five years. Microgestin for approximately 10 years, nl pap smears	9	Lactinol, oral contraceptives.		1		1	1	1	1		6	0						0				0
	0	1	61.5972		3c1	3	3	4	17	1					1	31	0		0	0			67	167	24	sleep disorder	9	multivitamins and calcium.		1		1	3	1	1		6	0						0				0
	1	1	64.1222		1a	1	3	4	0	0	3.5 x 2.2 x 1.5 cm	400	0	0	0	19	0	0	0	0	50	3	109	164	40.5265	HTN, GERD, menopausal since 1994	1,9	Hydrochlorothiazide 25 mg daily, Aciphex 20 mg daily and Vytorin 10/20 mg daily.	21.3	0	close follow up	0	0	0				0						0				0
	0	1	60.1111		3c2	3	3	5	55	1					8	26	0		0	0			75	169	26.3	labile blood pressure and significant dengenerative arthritis of the spine and hips, limiting mobility	9	Tylenol		1		1	2	1	1		6	1	2008-12-19	6		1		1		6		1
	0	1	61.3778		1a	1	3	5	36	0					0	29	0		0	0			63.9	162.6	24.2	none	0	Evista 1 per day. 2. Zyrtec p.r.n. 3. Vasocon nasal spray p.r.n. 4. Celebrex p.r.n. 5. Flexeril patch p.r.n.	19.8	1		0		1	1		6	1	2010-09-02	0		2		0				0
	0	1	73.1861		1b	1	3	5	63	1	no gross tumor	55.3	0	0	0	30	0	0	0	0		3	85	157	34.4842	HTN, anxiety, hypercholeserolemia, diabetes	1, 8	1. Metoprolol 25 mg b.i.d. 2. Lisinopril-hydrochlorothiazide 20-25 daily. 3. Metformin 500 mg b.i.d. 4. Paroxetine HCL 20 mg daily. 5. Nabumetone 75 mg daily. 6. Simvastatin 40 mg daily for cholesterol	5.5	1	taxol/chemotherapy	0	0	1	1		6	0						0				0
	1	1	74.8167		3c2	3	3	5	33	1					7	36	0		0	0			101.1	176	32.6	hypertension, congestive heart failure, type 2 diabetes, hypothyroidism, obstructive sleep apnea, nl mammogram within last year	1, 2	Lipitor 40 mg daily. 2. Diovan 320 mg daily. 3. Lanoxin 0.125 daily. 4. Synthroid 88 mcg daily. Lasix 20 mg p.o. b.i.d. 11. Sular 40 mg daily. 12. 70/30 insulin 6. Atenolol 100 mg. 7. Aspirin 81 8. Metformin		1		1	2	1	1		6	1	2009-05-28	5		1		1		5		1
	0	1	84.1667		1b	1	3	5	83	1	3.8 x 3.4 x 1.5 cm	340	0	0	0	24	0	0	0	0	200	2	59	154	24.8777	HTN, UC,	1,9	Avapro 150 mg daily, Crestor 5 mg daily, Lutein 6 mg daily, indapamide 1.25 mg daily, multivitamin, calcium with vitamin D, glucosamine 15 mg daily, fish oil, Fosamax 70 mg weekly.	16.5	1	chemo/cuff	1	1	1	1		6	0						0				0
	0	1	63.7556		1a	1	3	6	0	0					0	12	0		0	0			48.7	158.9	19.3	Crohn's Disease, osteoporosis	9	Pentasa, Fosamax, Lomotil, medroxyprogesterone, vitamin D and Zyrtec.		0		0		0				0						0				1
	0	1	56.6861		1a	1	3	7	30	0	2.5 x 2.5 x 0.7 cm	99.6	0	0	0	39	0	0	0	0		2	68.3	162	26.025	none	0	Lipitor, multivitamins, calcium, Estroven, acidophilus		1	chemo/cuff	1	1	1	1		6	0						0				0
	0	1	66.6083		3c2	3	3	7	0	0		105.2	0	0	1	17	0	0	0	0		2	72	158	28.8415	DM	9	Actos 15 q.h.s., metformin 500 q.h.s. and niacin 500 q.h.s.	12.5	1	chemo/xrt sandwich	1	4	1	1		6	0						0				0
	0	1	78.7833		1a	1	3	7	0	0	3.2 x 3.8 x 1.7 cm	140	0	0	0	24	0	0	0	0	50	2	59	153	25.204	htn, hyperlipid, DM, anemia, osteopenia, right breast cancer with lumpctomy and xrt, cholecystectomy, cataract sx, D&C, bladder tack, hysteroscopy	1,8,9	arimidex, simvistatin, diovan, metformin, actonel	11.5	0	close follow up	0	0	0				0						0				0
	1	1	64.4083		4b	4	3	2	83	1					2	10	1		1	1			110	160	43	HTN, GERD, OSA	1	Labetalol 200 mg daily, Norvasc 5 mg daily, Benicar/HCTZ		1		0		1	1		6	1	2009-06-04	0		1		1		2		1
	0	1	81.1917		3a	3	3	4	72	1			0	0	0	30	1		0	0			71	163	26.7	CAD, HTN,	1, 2	Toprol-XL 100 mg daily. 2. Lipitor 40 mg daily. 3. Plavix 75 mg daily. 6. Aspirin 325 mg daily. 7. Nitro-Dur 0.4 mg per hour patch. 8. Glucosamine. 9. Fish oil. 10. Xalatan 0.005% drops.	15.8	1		0		0				0						0				0
	0	1	63.45		3a	3	3	5	36	0					0	86	1		0	0			76.7	161	29.6	congenital absence left kidney, tytroid nodule (benign), parotid tumor	9	none		1		0		1	1		6	1	2007-03-16	3		1		1		3		1
	1	1	72.0583		2	2	3	5	99	1							1		0	0			98.2	161	37.9	hypertension, diabetes,	1, 2, 8	Corgard, Pepcid, Lipitor, Lasix, aspirin, oxycodone p.r.n., Norvasc, metformin, lisinopril.		1		1	2	1	1		6	0						0				0
[truncated: 3 more columns]
